# Supplementary material for: Does 3D-Assisted Operative Treatment of Pelvic Ring Injuries Improve Patient Outcome?—A Systematic Review of the Literature
Source: J Pers Med. 2021 Sep 18;11(9):930. doi: 10.3390/jpm11090930 (PMC8470452; doi:10.3390/jpm11090930)
Supplement: Supplementary file 1 [file jpm-11-00930-s001.zip]

Archive with 1 entries (1 files):
- jpm-1334683-supplementary.pdf
